# Supplementary material for: Effects of stimuli and contralateral noise levels on auditory cortical potentials recorded in school-age children
Source: PLoS One. 2025 Jan 22;20(1):e0317661. doi: 10.1371/journal.pone.0317661 (PMC11753713; doi:10.1371/journal.pone.0317661)
Supplement: S1 Dataset — (XLSX) [file pone.0317661.s002.xlsx]

## Sheet: Legends
Legends:
TB = tone burst
RE = right ear
LE = left ear
Latency (ms)
Amplitude (µV)

## Sheet: Participants
Participants	Gender (male:1, female:0)	Age (years)
P1	0	9
P2	0	9
P3	0	9
P4	1	8
P5	0	8
P6	0	8
P7	1	9
P8	0	9
P9	0	8
P10	0	9
P11	1	8
P12	1	8
P13	0	9
P14	0	8
P15	0	8
P16	1	8
P17	0	9
P18	0	9
P19	1	8
P20	1	8
P21	0	8
P22	0	8
P23	0	9
P24	0	8
P25	0	8
P26	1	9
P27	0	8
P28	1	10
P29	1	10
P30	0	10
P31	0	10
P32	0	10
P33	1	10
P34	0	10
P35	0	10
P36	0	10
P37	0	10
P38	0	10
P39	0	10
P40	0	10
P41	0	11
P42	0	11
P43	1	11
P44	1	11
P45	0	11
P46	1	11
P47	1	11
P48	0	11
P49	1	11
P50	1	11
P51	1	11
P52	0	11
P53	1	11
P54	0	11
P55	1	11
P56	0	11
P57	0	12
P58	1	12
P59	1	12
P60	0	12
P61	0	12
P62	1	12
P63	0	12
P64	1	12
P65	0	12
P66	1	12
P67	1	13
P68	1	12
P69	1	12
P70	0	12
P71	1	13
P72	0	12
P73	1	12
P74	0	13
P75	1	12
P76	0	9
P77	1	10
P78	1	11

## Sheet: Tone Burst
Participants	TB_Quiet_P1 (ms) RE	TB_Quiet_P1 (µV) RE	TB_Quiet_N1 (ms) RE	TB_Quiet_N1 (µV) RE	TB_Quiet_P2 (ms) RE	TB_Quiet_P2 (µV) RE	TB_Quiet_N2 (ms) RE	TB_Quiet_N2 (µV) RE	TB_Quiet_P300 (ms) RE	TB_Quiet_P300 (µV) RE	TB_Quiet_P1 (ms) LE	TB_Quiet_P1 (µV) LE	TB_Quiet_N1 (ms) LE	TB_Quiet_N1 (µV) LE	TB_Quiet_P2 (ms) LE	TB_Quiet_P2 (µV) LE	TB_Quiet_N2 (ms) LE	TB_Quiet_N2 (µV) LE	TB_Quiet_P300 (ms) LE	TB_Quiet_P300 (µV) LE	TB_snr+10_P1 (ms) RE	TB_snr+10_P1 (µV) RE	TB_snr+10_N1 (ms) RE	TB_snr+10_N1 (µV) RE	TB_snr+10_P2 (ms) RE	TB_snr+10_P2 (µV) RE	TB_snr+10_N2 (ms) RE	TB_snr+10_N2 (µV) RE	TB_snr+10_P300 (ms) RE	TB_snr+10_P300 (µV) RE	TB_snr+10_P1 (ms) LE	TB_snr+10_P1 (µV) LE	TB_snr+10_N1 (ms)LE	TB_snr+10_N1 (µV) LE	TB_snr+10_P2 (ms) LE	TB_snr+10_P2 (µV) LE	TB_snr+10_N2 (ms) LE	TB_snr+10_N2 (µV) LE	TB_snr+10_P300 (ms) LE	TB_snr+10_P300 (µV) LE	TB_snr0_P1 (ms) RE	TB_snr0_P1 (µV) RE	TB_snr0_N1 (ms) RE	TB_snr0_N1 (µV) RE	TB_snr0_P2 (ms) RE	TB_snr0_P2 (µV) RE	TB_snr0_N2 (ms) RE	TB_snr0_N2 (µV) RE	TB_snr0_P300 (ms) RE
P1	58	4.66	125	4.81	200	7.4	269	11.79	310	4.55	85	7.02	158	4.52	203	9.28	280	13.81	337	16.29	60	3.98	114	1.06	194	10.19	261	18.88	334	8.12	56	4.36	118	3.4	187	12.35	256	15.86	329	4.66	54	3.84	119	0.8	193	10	259	14.6	335
P2	73	4.64	113	3.02	153	9.79	224	15.12	378	15.94	85	8.23					225	9.15	371	7.14	80	2.63	155	0.09	167	3.44	216	10.8	368	8.33	111	5.74					222	8.43	344	7.8	100	4.71	177	1.77	200	1.13	237	8.81	370
P3	77	5.61	129	7.35	192	5.61	252	1.99	378	7.37	87	1.43	123	2.31	162	6.03	241	7.3	285	7.65	80	6.08	129	7.27	193	5.02	260	3.62	295	10.5	81	2.4	120	3.04	171	4.25	245	6.37	279	5.25	88	3.73	132	3.21	190	5.17	259	6.15	392
P4	71	2.51	139	2.51	182	5.64	262	6.36	386	8.01	78	1.96	108	3.2	156	6.09	272	5.16	309	17.47	80	4.52	132	4	181	6.54	262	3.65	407	5.89	79	2.91	134	3.29	177	1.32	223	0.75	326	5.3	106	2.62	138	1.31	183	4.96	271	6.43	353
P5	49	0.95	70	1.76	139	7.6	241	13.84	330	8.01	47	2.15	64	3.8	118	7.1	211	13.06	418	5.49	46	2.87	69	5.06	118	9.85	228	10.05	424	5.4	52	1.13	65	4.14	117	10.57	216	12.2	401	8.34	47	2.15	76	4.64	131	8.99	208	9.15	353
P6	58	0.83	103	3.87	145	8.52	231	11.81	425	4.19	66	4.92	112	4.11	161	5.66	230	10.81	443	5.83	49	1.23	79	2.62	162	7.42	225	10.58	465	1.48	77	2.32	105	2.62	156	7.45	243	11.09	393	2.52	40	0.78	54	3.48	140	7.13	255	6.41	434
P7	47	3.38	90	10.45	162	16.44	244	13.86	328	10.83	46	2.33	87	7.93	169	11.68	243	10.08	322	8.25	48	3.67	86	8.66	154	13.66	239	14.09	310	7.01	64	1.29	82	4.36	157	11.29	234	11.5	327	6.87	52	2.58	77	7.63	147	13.4	231	13.2	313
P8	88	9.26	136	3.24	164	10.28	262	15.06	349	4.57	107	5.15	151	1.15	181	1.1	249	5.43	320	7.43	97	4.43	153	0.47	173	2.89	229	8.12	392	4.01	101	9.09	174	1	207	0.98	268	6.63	360	6.71	98	5.24	147	0.22	176	3.45	267	9.76	353
P9	75	0.8	100	4.83	143	9.05	233	11.03	329	14.92	78	2.25	112	2.83	144	7.35	243	9.05	409	3.29	77	1.5	102	5.08	157	10.51	242	10.62	411	2.68	74	2.59	107	4.06	154	12.09	228	14.31	326	0.73	81	1.02	105	4.14	159	9.55	249	9.97	421
P10	91	7.6	160	2.05	203	3.48	248	8.34	312	15.24	98	8.54	188	1.34	214	0.42	238	7.55	305	13.08	95	5.62	169	0.57	199	1.19	227	10.25	292	13.18	101	7.78	162	0.98	208	0.63	222	6.69	289	8.13	93.5	8.12	170	0.84	218.62	0.25	229	6.25	321
P11	127	4.36					196	4.92	305	6.43	104	3.34	176	0.53	211	0.54	243	3.29	319	9.9	92	4.5					224	4.16	338	5.42	133	3.54	181	0.44	213	0.28	233	4.8	332	3.78	142	6.48					219	5.98	317
P12	80	5.01	127	4.62	171	0.36	187	1.81	257	10.71	77	3.74	128	4.26	163	3.46	250	5.99	336	14.17	80	4.83							271	5.35	88	2.45	122	0.37	173	2.35	221	7.22	319	8.98	74	2.13	125	2.57	159	2.96	234	4.71	271
P13	77	1.93	121	2.74	177	3.64	231	6.26	339	7.51	66	3.01					247	2.89	335	5.21	76	4.92	138	2.77	193	4.82	253	7.35	361	7.57									339	8.52	102	1.59	151	1.55	189	3.57	258	6.76	364
P14			84	1.93	110	9.83	227	4.93	285	10.33	71	0.77	85	2.89	107	12.68	187	10.39	258	8.71			79	2.51	110	8.81	183	8.21	294	13.85	68	0.29	76	5.59	108	12.29	188	5.61	280	13.93	64	1.23	84	2.2	113	9.43	177	7.6	228
P15	101	8.57					190	2.03	329	4.49	92	6.32					178	3.13	370	4.9	101	7.8					159	4.36	258	5.06	104	9					170	4.59	295	8.22	100	7.96					172	2.11	379
P16	71	7.7	112	2.83	130	8.6	191	7.54	277	31.3	72	2.02	120	0.18	135	3.08	179	5.62	291	5.25	63	2.89	106	2.75	147	0.44	181	2.48	287	3.4	69	4.89	125	1.33	157	0.72	211	1.04	302	4.83	80	2.85	115	0.06	153	1.39	172	3.16	282
P17	63	1.14	92	0.38	103	2.59	147	2.09	328	10.21	71	1.81	104	1.08	149	2.66	191	0.73	302	9.13	99	4.57	157	1.32	193	4.2	233	5.87	298	5.87	85	0.9	119	0.42	143	1.99	189	0.66	307	10.62	68	1.79	87	1.13	112	3.07	138	2.84	297
P18	55	2.21	94	3.94	139	8.43	218	10.4	377	11.68	69	0.44	86	1.18	125	5.99	224	7.56	266	8.92			95	2.15	126	5.75	190	9.31	333	14.89	66	0.74	90	0.18	112	6.51	211	8.88	326	9.65	55	1.72	101	1.96	129	5.99	218	8.07	346
P19	86	10.58					254	11.07	336	4.1	82	4.53	134	1.74	169	3.39	204	8	244	6.94	88	8.91	197	0.88	224	0.22	236	4.01	377	3.99	96	11.54					187	8.72	356	9.24	102	8.52	190	0.56	204	1.17	223	10.2	345
P20	89	1.42	116	1.09	138	9.34	235	12.3	344	7.95	82	1.44	115	0.69	132	6.1	237	11.6	325	9.64	90	2.94	122	0.07	140	6.62	232	10.43	338	4.01	92	0.54	108	0.81	132	7.33	242	8.03	300	7.48	103	1.27	118	0.65	139	6.13	222	4.25	309
P21	73	4.3	116	2.02	165	4.6	240	8.45	358	10.5	76	1.49	109	1.17	192	5.56	247	4.4	334	7.2	82	8.46					257	12.34	303	12.12	81	3.06	157	0.15	167	5.06	249	11.27	392	9.6	80	3.98	131	1.01	177	5.71	239	8.38	360
P22	80	4.56	131	5.82	184	7.48	261	12.16	340	7.05	86	2.05	120	2.07	154	6.81	217	4.09	332	14.22	66	11.16	125	5.11	167	4.27	210	4.62	316	4.32	75	4.2	131	0.99	153	2.98	209	9.99	330	13.27	85	4.56	151	0.13	164	0.58	187	2.6	307
P23	79	2.94	110	0.89	128	9.12	246	8.57	306	2.62	83	3.94	156	2.07	180	7.41	242	9.38	316	3.13	89	8.65	149	2.31	190	2.71	233	4.42	340	3.65	80	7.88	171	0.89	195	2.73	246	5.08	383	8.77	80	2.05	123	0.23	139	8.19	241	9.55	331
P24	78	4.72	145	3.05	194	5.26	239	8.54	305	6.74	76	6.74	181	0.54	195	2.53	250	9.99	316	10.76	71	9.89					207	7.03	332	5.49	81	9.02					237	4.36	285	3.68	82	7.45	153	1.07	205	5.5	258	8.46	304
P25	106	6.48	181	1.78	210	1.95	245	2.05	372	1.18	67	1.16	87	2.73	122	10.45	196	7.48	345	2.75	108	10.96	200	4.14	251	0.55	261	6.83	399	7.76	68	0.57	79	3.82	126	8.38	199	8.18	297	4.59
P26	71	1.31	98	3.13	154	8.64	264	7.26	313	2.98	78	0.36	93	1.01	114	9.53	235	5.22	319	6.06	121	3.64	162	0.12	174	4.73	228	3.76	290	5.28	110	8.65					212	2.52	279	4.32	101	2.44	160	0.26	170	5.55	244	6.43	393
P27	95	0.63	106	2.99	160	8.88	236	6.57	318	8.91	83	1.58	109	6.15	165	14.94	234	12.52	307	18.74	95	4.9	134	2.41	177	7.42	246	8.1	313	9.08	102	1.63	134	0.19	152	6.13	228	7.22	300	7.23
P28	54	6.29	98	18.16	178	24.8	254	2.42	272	11.58	53	3.23	94	9.96	165	15.64	241	4.78	262	7.43	48	9.1	95	19.72	171	28.33	245	18.45	330	3.12	50	5.23	92	12.34	161	16.38	248	7.97	352	3.35	53	5.32	96	17.99	173	25.48	243	5.6	354
P29	97	6.38					236	2.41	371	5.98	95	5.66					178	2.11	366	4.25	110	5.29					223	3.86	393	3.79	97	7.33					199	3.88	412	5.99	102	6.58					198	1.41	385
P30	77	2.36	102	3.87	134	9.82	221	6.61	424	3.51	76	2.66	102	2.82	133	11.44	203	9.74	441	4.37	88	0.83	109	2.05	134	13.14	198	11.45	424	5.31	94	0.5	118	2.45	148	15.42	201	14.12	405	4.54	83	1	103	5.11	136	14.84	205	13.22	456
P31	50	2.32	101	3.74	155	7.17	226	2.15	336	4.14	55	1.97	100	5.94	157	7.33	234	2.01	385	6.7			87	7.9	159	9.4	222	2.7	357	7.82	50	2.7	82	4.6	165	8.44	237	5.63	397	2.13			67	6.51	146	8.47	238	4.06	434
P32	91	1.71	125	0.41	153	4.76	205	9.03	356	5.22	69	0.65	92	2.41	138	9.19	218	10.54	353	5.72	76	3.49	125	0.45	173	3.11	207	8.52	309	3.92			93	1.59	124	7.3	204	10.18	319	4.07	95	2.65	132	0.2	146	6.56	228	9.87	325
P33	60	1.68	84	0.56	116	2.27	177	0.6	320	4.03	61	5.53	162	0.96	201	1.88	229	3.35	325	9.07	62	1.17	83	0.33	100	5.61	163	2.99	376	6.81	62	5.74	164	0.4	186	1.45	236	1.12	363	7.6	57	1.39	79	1.37	103	4.79	151	2.37	329
P34	54	2.69	95	2.41	160	3.69	216	2.42	265	11.32			87	2.47	146	5.16	205	1.53	312	10.31	60	2.21	102	1.97	142	5.5	203	3.56	283	13.58	63	1.47	88	2.33	123	3.71	199	6.5	297	7.07	61	2.07	84	4.39	137	4.8	208	2.19	279
P35	84	3.99	118	4.26	161	6.41	262	1.88	321	4.29	63	0.51	94	0.71	115	1.28	161	0.67	290	5.15	50	3.99	100	5.78	160	7.44	243	2.26	326	4.28	77	0.54	92	1.47	128	0.55	150	0.9	259	17.57	82	2.44	115	3.38	163	7.08	254	4.01	312
P36	49	1.32	80	4.87	134	8.79	219	3.98	322	7.1	76	0.53	98	2.56	133	6.86	247	5.53	360	7.66	63	1.22	85	2.03	133	6.37	227	4.63	360	3.2	119	6.31					262	1.25	366	6.8	54	1.95	83	2.37	124	5.4	224	6.56	370
P37	52	2.55	74	2.7	170	5.77	213	9.53	342	7.36	54	5	108	4.44	154	6.06	211	5.06	291	12.77	49	3.54	87	8.29	159	8.97	232	9.65	328	3.51	72	2.04	95	2.5	165	3.74	219	5.85	292	4.25	56	0.77	68	3.91	143	8.46	216	8.9	333
P38	58	2.55	116	2.07	208	1.33	251	5.21	326	8.93	68	4.16	102	4.57	162	4.38	234	7.37	352	9.68	52	2.95	108	3.58	202	1.66	270	4.52	339	13.41	62	1.66	94	3.44	155	1.97	230	4.22	340	9.48	56	0.89	83	2.33	168	2.77	261	5.9	343
P39	66	6.08	120	5.88	169	9.61	221	15.01	288	11.22	72	7.67	135	4.85	174	6.66	230	14.08	290	10.53	72	4.29	118	4.5	170	7.03	218	10.49	319	5.76	84	4.87	126	4.97	163	4.57	214	7.71	300	10.82	85	3.05	121	4.2	163	7.46	215	14.33	285
P40	118	12.88					226	14.44	313	10.6	108	10.41					211	8.9	340	10.36	55	2.31	78	3.98	122	10.64	214	10.03	299	10.25	127	7.69					203	9.7	298	14.4	92	4.72	160	0.08	167	5.98	227	10.89	298
P41	77	3.52	108	1.02	141	1.93	181	4.12	305	5.03	77	6.1					176	1.91	302	7.46	77	3.1	128	0.55	182	0.93	204	7.65	334	7.64	102	3.02					219	2.69	303	3.72	71	5.15	153	0.58	182	1.21	207	6.07	371
P42	74	8.81	118	9.49	169	14.21	227	14.1	278	3.79	75	4.35	108	7.8	176	11.49	234	11.42	367	2.7	71	6.48	118	9.31	170	15.05	231	15.98	308	8.61	83	2.92	118	3.71	161	9.41	228	9.3	302	2.41	76	3.8	116	7.28	170	13.66	233	13.41	353
P43	81	0.89	115	2.62	155	0.95	177	2.24	242	11.67	57	1.51	85	3.36	171	2.22	217	3.57	250	14.35			104	5.05	154	4.59	205	3.45	243	8.75	51	1.95	108	1.89	155	1.66	206	0.44	254	4.2			117	3.47	166	3.9	214	1.55	242
P44	83	1.08	117	1.76	170	2.22	247	3.79	322	4.05	76	2.23	125	1.24	154	2.12	215	1.43	418	6.09	97	0.78	124	1.32	149	2.8	251	1.17	435	1.94	87	0.92	120	0.49	161	4.41	246	3.26	417	1.47	95	1.18							397
P45	72	1.61	117	4.43	165	6.58	224	3.92	270	6.1	85	4.06	131	0.98	150	4.61	213	5.34	281	2.34	64	3.71	117	3.28	164	7.58	234	5.42	356	3.4	89	3.04	122	0.12	126	4.16	199	4.42	442	2.24	78	4.14	124	1.56	173	4.37	229	3.07	393
P46	77	0.86	110	1.83	202	1.58	237	7.58	315	2.1	45	0.49	88	1.15	126	2.22	176	2.29	271	3	85	3.76	179	2.39	237	0.76	281	6.6	395	7.04			67	2.44	131	2.88	186	0.57	248	5.26	71	1.95	117	0.61	135	2.07	192	8.46	358
P47	80	0.84	110	1.32	135	4.64	194	5.86	260	14.63	76	0.48	97	0.84	122	2.59	158	4.99	260	6.38	81	2.8	127	2.86	187	2	231	0.46	261	6.18	82	3.93					140	3.61	241	7.33	70	1.35	134	1.85	184	1.15	221	2.26	266
P48	44	3.21	92	1.52	111	4.59	209	5.42	252	13.31	67	3.79	104	4.32	161	8.74	221	17.18	316	7.06	41	3.09	109	2.06	143	4.64	206	7.05	371	3.68	73	2.84	126	1.08	146	4.34	207	7.38	361	4.5	99	3.35	140	0.4	156	6.39	215	10.97	333
P49	86	4.68	130	2.88	188	3.68	230	6.66	355	5.48	90	1.56	131	0.78	164	4.95	221	11.69	362	6.38	101	3.76	136	2.04	176	5.47	234	8.76	341	3.92	101	1.93	146	0.86	172	5.66	234	9.49	411	5.96	94	3.54	142	2.14	177	4.37	239	6.56	367
P50	67	4.99	112	3.79	159	7.36	221	5.89	325	17.63	71	0.66	93	4.12	142	5.84	228	5.1	285	21.7	90	0.26	103	0.47	129	6.17	208	3.48	312	13.45			99	2.26	134	8.06	242	8.1	291	25.37	115	5.57	202	2.5	251	0.8	278	2.46	303
P51	59	1.93	88	4.86	137	8.85	222	12.43	270	8.61	53	3.19	95	7.46	154	10.2	225	8.95	279	9.38	61	0.86	82	5.47	137	13.16	224	11.04	374	8.17	51	5.06	88	8.41	143	10.9	215	7.88	286	13.25	57	2.62	82	8.83	155	15.29	229	12.29	270
P52	78	7.12	127	9.02	197	10.35	261	8.28	269	18.94	75	2.6	98	3.85	134	1.43	163	1.58	227	23.09	80	3.29	108	9.82	190	10.83	269	8.49	391	3.56	61	5.04	100	5.27	186	6.34	243	3.95			85	1.69	105	3.03	185	7.4	242	10.88	400
P53	78	6.85	157	3.77	207	0.49	238	3.69	373	3.33	85	4.75	158	1.71	190	3.04	244	6.29	330	3.74	109	1.45	145	0.43	165	6.5	237	6.38	367	5.05	103	2.02	169	2.19	201	3.15	241	3.45	332	3.42	92	5.3	150	1.57	187	1.63	224	4.39	373
P54	77	4.62	126	3.47	165	6.26	220	7.4	269	8.8	76	2.67	114	0.39	144	5.52	225	4.78	261	8.34	82	3.32	124	1.66	148	4.78	222	4.94	268	14.06	90	2.86	134	1.63	165	5.91	235	6.32	266	9.02
P55	77	2.28	103	3.92	161	6.6	209	8.5	362	6.95	75	3.02	112	0.49	146	6.74	217	9.76	370	3.47	77	1.47	110	0.94	135	4.52	197	5.2	382	5.22			97	2.61	153	5.73	218	8.4	356	7.91	42	4.01	92	3.4	149	3.65	212	3.99	379
P56	67	0.78	96	2.84	156	5.42	233	6.21	319	7.9	68	1.09	98	3.2	156	3.57	202	5.42	285	12.94	87	0.86	122	3.14	173	3.74	233	2.74	279	10.12	73	0.21	135	1.84	170	3.74	212	8.23	289	10.53
P57	87	0.94	126	0.82	155	3.09	206	3.53	337	4.87			84	0.77	125	2.24	170	0.92	331	2.82	117	1.14	149	0.46	170	2.47	222	3.68	377	2.5			100	1.09	131	2.01	209	0.9	391	1.4	124	0.68	143	0.04	157	3.96	227	3.33	361
P58			81	2.61	129	2.96	245	1.61	434	9.93			88	2.36	124	5.3	207	4.72	404	5.28			212	1.23	267	1.31	295	5.13	417	2.14			149	0.71	177	1.68	239	2.06	448	1.02			172	0.21	190	1.98	238	2.93	408
P59	40	1.99	98	3.49	146	7.98	226	9.34	279	3.32	54	2.16	90	1	128	6.65	197	4.13	213	4.14	85	1.18	109	2.03	142	6.85	215	7.08	288	2.6	71	2.03	97	2.33	157	6.17	227	8.12			101	0.3	117	0.4	146	4.39	222	6.11	366
P60	76	3.81	110	2.51	163	4.92	223	10.92	266	5.51	74	4.23	110	4.66	161	4.88	220	6.52	264	10.29	81	2.95	110	0.82	142	4.19	217	8.63	296	3.71	76	2.78	114	2.05	163	1.33	200	5.75	283	10	88	1.4	111	1.56	157	5.63	231	6.86	265
P61	92	1.89	135	2.56	176	5.13	236	5.47	268	13.92	58	3.42	152	1.02	194	1.5	236	2.39	269	8.88	102	4.73	161	2.35	215	0.34	227	0.36	291	14.93	78	4.62	147	0.25	161	2.57	202	2.05	234	12.33	97	5.14	144	3.05	177	1.12	216	0.15	267
P62	81	3.31	101	9.5	146	7.66	206	0.36	374	4.53	74	3.47	101	10.37	144	11.18	215	4.19	348	5.63	75	3.66	98	8.18	151	10	210	6.52	348	4.35	79	2.88	102	9.09	158	10.27	217	4.48	386	6.23	83	2.3	103	5.05	155	11.1	217	6.21	345
P63	69	3.21	115	7.99	187	6.51	265	4.38	364	7.37	73	1.68	97	7.23	185	5.85	266	5.05	279	5.68	69	3.27	105	7.67	176	6.96	258	8.21	284	7.95	70	2.51	97	6.46	191	4.71	256	4.93	275	3.1	61	4.06	97	9.53	192	9.11	262	9.34
P64	97	5.22	164	2.44	195	7.66	260	10.91	321	9.6	79	8.17					252	12.07	346	11.28	115	6.55					235	5.08	320	13.31	103	4.38	159	0.79	183	2.46	224	7.67	337	13.67	102	3.38	149	0.27	159	6.42	239	8.6	319
P65	40	2.51	106	3.45	162	5.41	242	1.23	316	11.35	53	3.3	94	2.44	131	5.83	237	0.91	316	16.2	72	0.33	89	3.19	163	8.56	246	7.26	397	4.78			79	3.73	126	7	243	0.49	302	5.48			82	4.07	138	8.6	247	7.51	357
P66	74	4.21	117	4.19	158	4.3	235	3.39	295	11.74	73	1.63	114	1.45	167	2.81	227	3.09	299	9.62	74	3.67	114	4.72	173	4.21	227	3.67	344	12.37	76	2.87	114	3.94	160	2.33	254	1.11	281	12.69	82	0.77	104	0.96	148	2.86	189	3.49	282
P67	63	2.22	107	6.41	145	8.54	223	7.76	349	5.87	66	1.35	99	6.65	147	5.42	220	5.09	256	7.29	68	1.48	99	4.94	149	8.11	225	7.73	380	6.45	66	2.47	99	2.64	143	7.76	224	9.48	329	11.13	59	2.39	95	4.96	146	8.36	220	9.89	344
P68	47	2.99	99	1.67	131	0.53	166	5.79	276	6.32	44	2.13	103	1.8	140	1.35	213	2.94	256	1.93	88	1.18	111	4.43	151	4.56	211	3.39	293	8.11	46	4.45	109	3.76	153	3.45	210	1.8	274	6.59	45	4.58	117	4.46	154	1.47	184	3.28	274
P69	94	2.63	146	0.29	165	2.41	230	6.04	257	6.33	96	1.46	116	0.84	166	4.24	224	11.45	277	5.56	82	3.73	138	1.53	163	5.24	224	10.5	380	1.46	101	3.52					169	3.97	293	3.31	92	2.5	133	2.06	167	5.13	226	7.39	300
P70	46	6.99	94	7.5	158	3.71	207	3.58	249	9.95			102	2.47	177	0.94	221	2.98	255	9.87	53	4.28	92	9.82	149	6.15	206	3.15	248	10.21			101	2.51	139	0.84	159	3.97	248	9.22	44	4.21	80	5.66	152	2.39	207	0.55	253
P71									273	9.01									291	10.84									291	5.32									311	5.27									300
P72	76	1.04	110	2.73	198	6.4	265	5.77	337	4.36	139	3.43	176	1.85	222	1.81	303	2.61	377	5.26	96	0.73	129	0.77	159	3.86	250	0.73	403	2.79	87	4.31	168	4.03	238	2.69	303	3.64	459	1.83	76	3.56	120	0.81	143	3.09	228	1.66	367
P73	71	4.34	104	3.34	139	8.88	213	7.14	309	8.84	78	3.02	107	0.16	117	8.57	211	8.5	298	4.49	72	2.04	114	0.06	122	5.59	214	5.91	281	5.37	68	2.64	99	1.7	126	9.47	201	3.88	301	4.11	72	1.69	115	0.32	127	6.3	219	4.09	346
P74	83	1.67	107	1.53	156	2.24	211	1.39	258	18.14	88	2.97	148	0.3	168	2.96	220	3.84	268	15.69	60	3.45	101	1.72	132	2.69	191	4.52	287	11.22	84	3.1	158	0.05	168	0.75	205	2.28	274	9.34	91	2.33	169	1.42	201	0.34	223	0.29	307
P75	59	5.66	134	3.08	169	2.63	203	9.08	379	14.45	81	4.91	150	1.82	191	2.59	238	11.99	318	12.49									381	9.33	78	5.35	128	3.64	172	6.43	209	11.43	312	4.46			112	1.41	157	2.8	206	1	371
P76	108	5.8					182	3.35	363	7.84	90	9.73	171	4	234	0.87	273	4.78	406	3.69	88	9.47					165	6.3	336	8	101	9.47	181	7.17	255	3.55	306	5.19	406	7.36
P77	120	1.56	144	1.03	201	5.07	256	6.31	356	9.42			70	4.35	130	4.84	261	8.32	290	10.77	96	5	130	2.52	169	2.64	243	5.83	339	10.55	52	1.42	102	1.3	170	2.53	204	0.95	338	15.72
P78
[truncated: 12 more columns]

## Sheet: Speech
Participants	Speech_Quiet_P1 (ms) RE	Speech_Quiet_P1 (µV) RE	Speech_Quiet_N1 (ms) RE	Speech_Quiet_N1 (µV) RE	Speech_Quiet_P2 (ms) RE	Speech_Quiet_P2 (µV) RE	Speech_Quiet_N2 (ms) RE	Speech_Quiet_N2 (µV) RE	Speech_Quiet_P300 (ms) RE	Speech_Quiet_P300 (µV) RE	Speech_Quiet_P1 (ms) LE	Speech_Quiet_P1 (µV) LE	Speech_Quiet_N1 (ms) LE	Speech_Quiet_N1 (µV) LE	Speech_Quiet_P2 (ms) LE	Speech_Quiet_P2 (µV) LE	Speech_Quiet_N2 (ms) LE	Speech_Quiet_N2 (µV) LE	Speech_Quiet_P300 (ms) LE	Speech_Quiet_P300 (µV) LE	Speech_snr+10_P1 (ms) RE	Speech_snr+10_P1 (µV) RE	Speech_snr+10_N1 (ms) RE	Speech_snr+10_N1 (µV) RE	Speech_snr+10_P2 (ms) RE	Speech_snr+10_P2 (µV) RE	Speech_snr+10_N2 (ms) RE	Speech_snr+10_N2 (µV) RE	Speech_snr+10_P300 (ms) RE	Speech_snr+10_P300 (µV) RE	Speech_snr+10_P1 (ms) LE	Speech_snr+10_P1 (µV) LE	Speech_snr+10_N1 (ms) LE	Speech_snr+10_N1 (µV) LE	Speech_snr+10_P2 (ms) LE	Speech_snr+10_P2 (µV) LE	Speech_sr+10_N2 (ms) LE	Speech_snr+10_N2 (µV) LE	Speech_snr+10_P300 (ms) LE	Speech_snr+10_P300 (µV) LE
P2	83	2.45	141	4.38	214	3.47	287	6.23	308	7.5	93	5.17	145	3.15	210	2.71	249	8.41	372	5.95	104	4.68	160	3.13	220	3.94	286	11.43	346	5.6									331	13.09
P18	111	6.01	204	0.29	220	0.64	252	6.51	392	7.8	113	0.98	141	0.32	155	4.14	234	7.96	384	7.62	122	5.06	194	0.63	237	0.41	252	7.45	381	4.78	114	6	197	0.58	220	0.54	240	6.6	340	8.17
P20	67	5.51	180	6.4	239	8.19	314	9.42	393	12.66	73	7.99	149	10.35	224	8.87	295	9.71	362	12.89	102	7.13	180	7.02	227	10.35	302	12.08	405	6.67	87	9.04	170	5.76	230	5.26	319	8.81	403	10.65
P21	79	2.06	129	1.28	164	6.46	288	9.61	350	11	102	1.68	139	1.71	177	5.54	274	8.12	358	5.42	83	5.55	140	3.46	180	7.65	271	12.89	386	5.7	117	9.95					293	7.64	340	5.95
P22	83	5.57	142	4.62	225	2.22	257	2.66	330	3.3	83	6.61	130	5.15	182	1.36	212	0.35	297	3.46	92	4.4	138	0.58	180	1.08	206	1.57	377	9.46	85	6.3	166	0.07	185	0.16	198	4.9	295	5.5
P23	86	9.31	168	5.8	226	1.43	252	5.06	291	6.03	72	9.07	149	3.41	187	1.38	241	8.7	289	4.13	83	7.88	141	2.09	181	1.54	207	5.03	297	7.06	94	10.89					179	6.66	307	3.53
P24	84	3.57	165	1.55	206	2.02	263	2.35	314	5.41	65	6.37	153	3.2	195	1.77	267	6.98	319	9.51	87	7.74	161	0.61	184	4.83	243	7.39	321	13.87	115	4.4	176	1.59	250	1.94	274	7.69	338	5.83
P25	47	7.72	174	4.64	249	2.97	293	6.52	337	4.84	56	4.34	123	0.34	132	2.38	162	4.77	335	1.08	114	4.87	181	4.16	229	2.06	279	1.22	363	2.48	108	1.37	127	0.34	136	3.98	192	4.96	291	2.78
P26	75	3.4	163	0.67	185	1.02	211	0.14	321	8.68	92	6.75	181	2.3	246	2.39	296	4.58	301	10.97	111	1.54	200	1.63	226	4.52	302	4.78	396	5.6	94	3.07	137	1.58	180	5.1	274	3.66	369	3.57
P27	102	4.57					209	4.32	300	4.6	54	0.75	70	2	102	7.32	195	5	301	14.12	115	6.66					227	2.74	309	9.24	108	11.12					240	8.43	308	6.69
P29	91	6.05	154	3.48	214	0.4	229	0.74	282	6.3	94	4.39	160	0.18	183	1.12	202	0.83	294	7.6	105	7.41	168	2.01	210	2.2	262	5.22	286	7.2	111	6.22	164	2.77	214	1.02	234	0.88	372	3.65
P33	85	4.38							278	10.89	88	4.4	160	1.98	227	3.25	292	9.09	304	11.84	95	5.74	161	2	205	4.38	274	7.54	343	6.32	113	5.14	187	0.42	226	1.67	269	8.38	349	5.13
P37	56	6.34	112	2.24	175	2.48	206	12.74	267	24.95	69	6.45	120	1.12	142	0.94	164	9.85	271	14.07	53	7.72	118	3.48	184	0.68	200	6.56	265	18.92	85	5.31	122	3.63	186	0.77	203	6.03	286	11.98
P39	77	8.59	122	3.07	155	4.23	194	6.97	281	3.01	78	6.38	121	0.77	180	1.68	211	4.15	283	5.21	82	4.68	122	0.22	145	2.87	199	3.49	280	7.39	83	6.42	128	3.75	166	2.48	196	0.96	275	7.54
P41									290	4.8	85	2.94	139	1.2	155	1.75	198	2.16	281	3.98									277	5.59	96	2.19	184	0.49	215	0.91	251	4.02	353	5.53
P44	87	2.02	124	3.21	207	0.69	221	0.67	282	5.23	87	2.58	159	4.18	231	2.35	269	2.68	308	3.32	100	0.94	121	2.78	231	3.12	282	2.48	311	4.28	105	2.08	140	3.65	244	1.42	275	0.25	365	3.94
P46	55	3.62	160	2.1	205	0.46	216	0.88	292	6.67			87	1.51	121	2.67	178	0.63	265	2.5	77	3.05	148	2.18	222	0.73	260	4.95	282	4.88	73	3.61	171	2.66	231	1.42	262	0.68	296	5.22
P48	77	7.47					201	7.14	264	11.78	45	2.23	90	2.26	124	4.94	205	6.69	305	6.72	90	5.34	131	0.42	182	1.45	210	7.86	280	10.08	67	7.65					191	7.75	332	6.66
P50	92	6.58	142	1.23	166	0.67	214	5.31	295	13.36			110	0.35	124	3.9	184	2.39	293	12.78	74	3.49	125	2.14	171	2.85	215	4.24	308	14.23	78	3.26	113	1.3	153	5.28	205	7.97	290	10.48
P53	85	6.84	139	3.87	195	1.74	236	6.44	280	4.92	78	4.48	133	3.21	166	6.29	220	2.79	272	6.58	106	2.53	158	1.48	212	2.88	274	1.32	288	7.68	93	4.13	149	2.04	190	4.65	245	3.19	276	9.17
P54	83	0.59	98	2.38	138	6.37	218	3.89	302	10.25	74	3.45	140	1.54	180	3.29	243	2.31	280	7.67	87	3.29	137	1.34	165	2	203	1.84	280	11.26	98	6.01	177	0.6	198	0.36	240	0.57	273	10.28
P55	95	1.3	156	0.3	167	1.08	198	1.38	333	7.28	79	2.51	132	1.55	162	1.98	198	1.52	355	6.27	76	3.59	142	2.9	167	3.99	211	2.59	374	7.71	58	3.33	105	3.21	169	7.2	296	5	342	6.69
P56	74	5.28	127	2.29	181	1.61	221	2.76	274	5.01	81	2.84					183	5.26	274	12.31	80	5.05	131	5.11	189	1.82	227	0.63	269	8.54	80	5.5					140	7.74	273	9.23
P61	85	5.46	153	7.42	230	8.75	299	7.7	373	3.25	92	4.67	139	6.22	217	9.44	290	8.9	408	7.03	102	3.32	147	5.75	236	9.18	302	11.77	411	3.06	83	5.89	139	3.24	236	5.35	298	10.48	448	7.3
P62	56	3.81	114	4.51	178	1.7	211	2.6	284	2.6	74	2.23	103	5.33	173	3.25	234	1.88	302	5.7	54	3.63	97	5.62	176	5.94	251	3.89	296	3.06	74	1.84	110	3.69	176	4.44	218	6.34	282	5.18
P63	74	3.48	109	5.29	187	1.71	214	0.75	352	2.81	65	4.76	108	4.7	207	0.22	222	1.24	266	4.42	67	1.46	98	4.69	143	3.3	229	0.22	312	1.89	64	2.75	100	3.64	147	1.3	217	0.15	280	4.74
P64	100	6.19	160	5.93	236	2.46	283	3	299	9.89	102	4.69					160	2.81	329	8.37	94	5.82	141	3.7	185	1.07	236	1.24	311	9.84	103	6.46	149	1.73	183	1.02	207	3.65	349	9.64
P65	75	1.78	102	5.1	181	4.75	258	1.07	276	8.65	72	4.2	114	6.55	175	6.57	247	0.54	346	6.17	75	1.2	119	2.91	182	4.82	248	2.32	309	4.08			100	4.15	146	4.51	248	0.55	288	6.22
P66	104	5.21	156	5.54	230	2.4	267	7.88	303	9.25	71	5.54	129	6.03	198	3.24	298	5.16	332	5.87	106	4.14	151	0.98	225	1.41	252	8.42	295	6.41	82	2.28	161	0.86	210	2.23	303	6.21	363	3.34
P67	60	7.44	120	7.77	174	2.95	206	2.12	262	6.72									285	4.55	63	6.58	113	6.56	171	3.88	234	1.14	293	5.75	74	5.9	118	7.36	197	2.08	247	0.23	386	2.45
P68	61	5.99	122	6.97	212	0.13	222	1.11	275	6.36	78	5.83	148	6.56	200	0.87	239	1.46	242	11.76	85	5.04	131	6.97	207	2.33	251	0.27	292	6.37	76	7.8	126	8.21	207	0.85	234	0.27	264	9.7
P69	88	3.96	146	4.44	208	0.41	234	1.29	350	5.11	81	5.72					159	5.74	340	5.26	90	6.87	150	5.53	219	0.58	235	0.38	285	11.8	89	5.92	152	5.88	207	3.33	257	4.36	270	5.85
P70	92	3.35	149	12.06	220	9.18	285	6.14	376	3.59	42	5.55	110	11.39	229	11.56	292	8.17	405	4.29	51	3.63	100	11.02	233	10.26	306	7.81	384	5.76	42	3.69	104	9.82	239	10.2	314	9.62	435	3.12
P71									282	9.41									300	11.37									297	11.36									316	6.18
P72	84	1.29	120	1.02	157	5.6	286	6.88	362	3.28	144	8.65					311	6.45	380	4.08	137	1.11	173	0.33	191	4.73	268	2.35	425	2.7	99	2.56	201	0.66	240	3.14	300	5.66	419	6.44
P73	87	3.9	139	2.62	181	3.61	227	3.4	308	5.03	76	7.63					214	3.11	280	9.31	74	5.59	139	1.48	174	2.7	216	2.38	268	9.59	82	4.24	139	0.13	151	3.4	192	3.94	275	13.11
P74	74	5.56	131	7.13	189	2.25	234	6.31	318	15.64	72	4.07	128	3.44	177	0.51	200	0.9	288	8.19	88	2.29	128	1.57	163	0.48	186	2.87	291	10.86	86	2.15	122	1.97	185	2.42	245	0.64	280	11.8
P75	80	3.19					197	5.42	377	8.57	83	3.6					174	1.83	370	7.52	94	4.46	158	4.65	218	2.04	263	2.34	376	8.05	120	2.06	154	1.07	173	1.5	195	3.2	380	7.46
P76	127	7.52	205	5.38	260	5.87	330	8.17	364	3.98	87	7.51	181	1.48	223	2.39	309	6.48	405	12.68	101	7.36	201	3.78	281	3.75	326	10.23	384	3.42	108	6.7	181	2.96	253	2.63	312	8.98	354	9.84
P77	118	2.7	152	3.92	196	5.02	249	1.61	325	7.77	86	3.05	152	3.78	185	2.28	209	1.83	368	5.61	105	4.38	150	1.42	198	4.36	254	3.57	342	7.92	110	4.03	157	2	208	2.45	261	7.75	339	2.78
P78	89	7.96					167	7.91	248	17.5	83	5.09	129	5.09	195	1.68	223	1.58	266	14.6	72	4.66	161	0.88	189	1.61	222	3.95	264	11.54									289	10.3
